# Supplementary material for: Evaluating the Role of Basiliximab Induction in Simultaneous Liver–Kidney Transplantation: A Multicenter Propensity-Score-Matched Analysis
Source: Antibodies (Basel). 2025 Oct 28;14(4):91. doi: 10.3390/antib14040091 (PMC12641826; doi:10.3390/antib14040091)
Supplement: Supplementary file 1 [file antibodies-14-00091-s001.zip]

Archive with 3 entries (3 files):
- Supplementary File S1, Codes.pdf
- Supplementary Table S1, STROBE_checklist_cohort.pdf
- Supplementary Table S2,  Propensity-Score Matching Results.pdf
